# Supplementary material for: High-Density Energetic Materials with Low Mechanical Sensitivity and Twinning Derived from Nitroimidazole Fused Ring
Source: Molecules. 2024 Jan 10;29(2):353. doi: 10.3390/molecules29020353 (PMC10819058; doi:10.3390/molecules29020353)
Supplement: Supplementary file 1 [file molecules-29-00353-s001.zip]

Archive with 1 entries (1 files):
- molecules-2789248-supplementary.pdf
